# Supplementary material for: Zinc Induced Aβ16 Aggregation Modeled by Molecular Dynamics
Source: Int J Mol Sci. 2021 Nov 10;22(22):12161. doi: 10.3390/ijms222212161 (PMC8622866; doi:10.3390/ijms222212161)
Supplement: Supplementary file 1 [file ijms-22-12161-s001.zip]

Archive with 1 entries (1 files):
- ijms-1402213-supplementary.pdf
